# Supplementary material for: Additional evidence supports GRM6 p.Thr178Met as a cause of congenital stationary night blindness in three horse breeds
Source: Vet Ophthalmol. Author manuscript; Available in PMC 2026 Jun 15. (PMC13267762; doi:10.1111/vop.13151)
Supplement: Supplementary table [file NIHMS2179311-supplement-Supplementary_table.xlsx]

## Sheet: Supplemental Table 1 
Supplementary Table 1: Horse demographic information, ocular exam findings, CSNB2 genotype, and CSNB phenotype.
Horse #	Breed	Sex	Date of Occular Exam (mm/dd/yyyy)	Date of ERG (mm/dd/yyyy)	Age at ERG	CSNB2 Genotype	CSNB Disease Status	Clinical findings	Relevant Notes
1	Standardbred	Mare	2021-04-10	2021-05-05	17	N/N	Unaffected	Cataract OS (incipient, anterior cortical)	Pacer
2	Standardbred	Mare	2021-04-03	2021-05-06	7	N/N	Unaffected	Cataracts OU (incipient, anterior cortical)	Trotter
3	Standardbred	Mare	2021-05-06	2021-05-05	11	N/N	Unaffected	Eyelid colobomas OU (inferior, temporal)	Trotter
4	Standardbred	Mare	2021-04-03	2021-05-03	12	N/N	Unaffected	Suspect previous eyelid laceration and repair OS (small palpebral fissure); Vitreous strands OU; Posterior lens capsule opacities OU (multifocal pinpoint); Few peripapillary "bullet hole" chorioretinal scars OU	Pacer
5	Standardbred	Mare	2021-04-10	2021-05-05	16	CSNB2/N	Unaffected	Cataracts OU (incipient, anterior cortical)	Pacer
6	Standardbred	Mare	2021-04-03	2021-05-04	17	N/N	Unaffected	Vitreous strands OU; Few peripapillary "bullet hole" chorioretinal scars OU	Pacer
7	Standardbred	Mare	2021-12-03	2021-10-21	14	N/N	Unaffected	Nuclear sclerosis OU; Pulverulent nucelar cataract OU	Trotter
8	Standardbred	Gelding	2021-12-03	2021-10-21	29	N/N	Unaffected	Iris atrophy OU; Cataract OU (incipent, suspect age-related); Nuclear sclerosis OU; Asteroid hyalosis OU	Pacer
9	Standardbred	Mare	2021-12-03	2021-10-21	25	N/N	Unaffected	Iris atrophy OU; Cataract OU (incipent, anterior and posterior subcapsular/cortical - suspect age-related); Nuclear sclerosis OU	Pacer
10	Standardbred	Mare	2022-04-04	2022-04-04	8	CSNB2/N	Unaffected	Incipient anterior cortical cataract OS (punctate)	Pacer
11	Standardbred	Gelding	2022-04-04	2022-04-04	8	CSNB2/N	Unaffected	No significant findings	Pacer
12	Standardbred	Gelding	2022-04-04	2022-04-04	3	CSNB2/N	Unaffected	Mildly cystic corpora nigra OU; Dorsonasal periorbital abrasion from trailer	Pacer
13	Standardbred	Mare	2022-04-04	2022-04-04	5	CSNB2/CSNB2	Affected	Congenital stationary night blindness OU; Incipient anterior cortical cataract OD (punctate); Latrogenic superficial corneal ulcer OS	Pacer
14	Missouri Fox Trotter	Gelding	2022-10-25	2022-10-25	7	CSNB2/N	Unaffected	Focal third eyelid thickening and hemorrhage (suspect solar elastosis) OS	Offspring of #15
15	Missouri Fox Trotter	Mare	2022-10-25	2022-10-25	20	CSNB2/CSNB2	Affected	Congenital stationary night blindness OU; Focal chorioretinal scars OU	Dam of #14
16	Missouri Fox Trotter	Gelding	2022-10-25	2022-10-25	19	CSNB2/N	Unaffected	Nuclear sclerosis OU; Cataract OD (incipient)
17	Tennessee Walker	Mare	2021-10-19	2021-10-19	26	CSNB2/N	Unaffected	Anterior cortical incipient cataract OS; Nuclear Sclerosis OU; Peripapillary "bullet hole" chorioretinal scars OS	Dam of #18 and #19
18	Tennessee Walker	Mare	2021-10-19	2021-10-19	18	N/N	Unaffected	Nuclear Sclerosis OU	Offspring of #17 and half sibling of #19
19	Tennessee Walker	Gelding	2021-10-19	2021-10-19	12	CSNB2/CSNB2	Affected	Congenital stationary night blindness OU; Anterior cortical incipient cataract OD	Offspring of #17 and half sibling of #18
